# Supplementary material for: An Integrative Segmentation Framework for Cell Nucleus of Fluorescence Microscopy
Source: Genes (Basel). 2022 Feb 26;13(3):431. doi: 10.3390/genes13030431 (PMC8950038; doi:10.3390/genes13030431)
Supplement: Supplementary file 1 [file genes-13-00431-s001.zip]

Archive with 1 entries (1 files):
- genes-1579844-supplementary.pdf
